# Supplementary material for: ENSO modulates wildfire activity in China
Source: Nat Commun. 2021 Mar 19;12:1764. doi: 10.1038/s41467-021-21988-6 (PMC7979797; doi:10.1038/s41467-021-21988-6)
Supplement: Supplementary file 5 — Suppmentary Data 1 [file 41467_2021_21988_MOESM5_ESM.xlsx]

## Sheet: Sheet1
Readme information:
This Wildfire Atlas of China (WFAC) includes the number of fire occurrence in a monthly
resolution from 2005 to 2018. The first two lines are the longitudes (E) and latitudes (N). The
first column is the years, the second column is the months and the other columns are the
number of fire occurrence per 2*2 grid cell. The number of fire occurrences is observed from satellite images
from multiple sources and checked by local forest departments (Detailed in the main text and
supplementary information).
	longitude	80.5	80.5	82.5	82.5	82.5	84.5	84.5	84.5	86.5	86.5	86.5	88.5	90.5	92.5	92.5	94.5	94.5	96.5	96.5	96.5	98.5	98.5	98.5	98.5	98.5	98.5	98.5	100.5	100.5	100.5	100.5	100.5	100.5	100.5	100.5	102.5	102.5	102.5	102.5	102.5	102.5	102.5	102.5	102.5	102.5	104.5	104.5	104.5
	latitude	41.5	43.5	43.5	45.5	47.5	43.5	45.5	47.5	41.5	43.5	47.5	47.5	45.5	27.5	43.5	27.5	29.5	27.5	29.5	31.5	21.5	23.5	25.5	27.5	29.5	31.5	39.5	21.5	23.5	25.5	27.5	29.5	31.5	33.5	37.5	21.5	23.5	25.5	27.5	29.5	31.5	33.5	35.5	37.5	39.5	23.5	25.5	27.5
year	month
2005	1	0	0	0	0	0	0	0	0	0	0	0	0	0	0	0	0	0	0	0	0	3	18	13	1	0	0	0	23	21	41	16	1	0	0	0	4	95	7	8	0	0	0	0	0	0	94	5	1
2005	2	0	0	0	0	0	0	0	0	0	0	0	0	0	1	0	0	0	0	0	0	2	30	6	0	1	0	0	157	91	15	8	1	0	0	0	16	181	14	2	0	0	0	0	0	0	169	13	3
2005	3	0	0	0	0	0	0	0	0	0	0	0	0	1	0	0	0	0	0	0	0	3	34	3	0	0	0	0	136	65	2	0	0	0	0	0	24	62	2	0	1	0	0	0	0	0	43	2	0
2005	4	0	0	0	0	0	0	0	0	0	0	0	0	0	0	0	0	0	0	0	0	5	99	35	1	0	0	0	108	153	8	9	0	0	0	0	29	45	9	0	0	0	0	0	0	0	28	2	1
2005	5	0	0	0	0	0	0	0	0	0	0	0	0	0	0	0	0	0	0	0	0	0	14	17	1	0	0	0	26	155	20	30	0	0	0	0	10	118	18	5	0	0	0	0	1	0	42	14	0
2005	6	0	0	0	0	0	0	0	0	0	0	0	0	0	0	0	0	0	0	0	0	0	0	2	5	0	0	0	0	10	11	6	1	0	0	0	0	0	1	2	0	0	0	0	0	0	0	0	0
2005	7	0	0	0	0	0	0	0	0	0	0	0	0	0	0	0	0	0	0	0	0	0	0	0	0	0	0	0	0	0	0	0	0	0	0	0	0	0	0	0	0	0	0	0	0	0	0	0	0
2005	8	0	0	0	1	2	0	0	0	0	0	0	0	0	0	0	0	0	0	0	0	0	0	0	0	0	0	0	0	0	0	0	0	0	0	0	0	0	0	0	0	0	0	0	0	0	0	0	0
2005	9	0	0	0	0	0	0	0	0	0	0	0	0	0	0	0	0	0	0	0	0	0	0	0	0	0	0	0	0	0	0	0	0	0	0	0	0	0	0	0	0	0	0	0	0	0	0	1	0
2005	10	0	0	0	0	0	0	0	0	0	0	0	0	0	0	0	0	0	0	0	0	0	0	0	0	0	0	0	0	0	0	0	0	0	0	0	0	0	0	0	0	0	0	0	0	0	0	0	0
2005	11	0	0	0	0	0	0	0	0	0	0	0	0	0	0	0	0	0	0	0	0	0	0	1	0	0	0	0	0	0	0	0	0	0	0	0	0	1	0	0	0	0	0	0	0	0	3	5	0
2005	12	0	0	0	0	0	0	0	0	0	0	0	0	0	0	0	0	0	0	0	0	0	0	3	5	0	0	0	0	0	0	5	0	0	0	0	0	0	0	0	0	0	0	0	1	0	0	1	0
2006	1	0	0	0	0	0	0	0	0	0	0	0	0	0	0	0	0	0	0	0	0	0	3	49	63	0	1	0	20	2	28	60	2	1	1	0	0	17	4	4	4	3	1	0	0	0	13	1	0
2006	2	0	0	0	0	0	0	0	0	0	0	0	0	0	0	0	0	0	0	0	0	3	24	24	26	2	0	0	61	25	9	16	2	0	0	0	5	29	1	0	1	0	1	0	0	0	9	4	0
2006	3	0	0	0	0	0	0	0	0	0	0	0	0	0	0	0	0	0	0	0	0	8	54	44	2	0	0	0	226	97	25	33	2	0	0	0	33	125	24	18	0	0	0	0	0	0	38	3	0
2006	4	0	0	0	0	0	0	0	0	0	0	0	0	0	0	0	0	0	0	0	0	5	73	78	1	0	0	0	195	113	43	72	1	0	0	0	49	132	41	39	1	0	0	0	0	0	99	43	18
2006	5	0	0	0	0	0	0	0	0	0	1	0	1	0	0	1	0	0	0	0	0	1	21	23	1	3	0	1	64	60	13	20	1	0	0	0	17	14	4	37	2	0	0	0	3	1	19	11	3
2006	6	0	0	0	0	0	0	0	0	0	0	0	0	0	0	0	0	0	0	0	0	0	0	0	0	0	0	0	0	0	1	0	0	0	0	0	0	0	0	0	0	0	0	0	0	0	0	0	0
2006	7	0	0	0	0	0	0	0	0	0	0	0	0	0	0	0	0	0	0	0	0	0	0	0	0	0	0	0	0	0	0	0	0	0	0	0	0	0	0	0	0	0	0	0	0	0	0	0	0
2006	8	0	0	0	0	3	0	0	2	0	0	0	0	0	0	0	0	0	0	0	0	0	0	0	0	0	0	0	0	0	0	0	0	0	0	0	0	0	0	2	0	0	0	0	0	0	0	1	1
2006	9	0	9	1	0	0	0	0	3	0	0	1	0	0	0	1	0	0	0	0	0	0	0	0	0	0	0	0	0	0	0	0	0	0	0	0	0	1	0	0	0	0	0	0	0	0	1	3	2
2006	10	0	4	0	0	0	0	0	0	0	0	0	1	1	0	0	0	0	1	1	0	0	0	0	1	0	0	0	0	0	0	0	1	1	0	1	0	1	0	0	0	0	0	0	0	0	2	0	0
2006	11	0	0	0	0	0	0	0	0	0	0	0	0	1	0	0	0	0	0	0	0	0	0	2	1	0	0	0	1	1	0	0	3	0	0	0	0	3	0	1	0	0	0	0	1	1	9	2	0
2006	12	0	0	0	0	0	0	0	0	0	0	0	0	0	0	0	0	0	1	1	0	0	4	2	2	0	2	0	1	3	5	0	1	0	0	0	1	7	1	4	1	0	0	0	0	0	5	3	1
2007	1	0	0	0	0	0	0	0	0	0	0	0	0	0	0	0	0	0	0	0	0	1	7	7	4	1	0	0	13	5	4	14	1	0	0	0	0	11	3	4	1	0	0	1	0	0	2	0	0
2007	2	0	0	0	0	0	0	0	0	0	0	0	0	0	0	0	0	0	0	0	0	2	8	2	0	0	1	0	26	16	8	7	1	0	0	0	5	55	3	10	1	0	0	1	0	0	55	35	15
2007	3	0	0	3	1	0	0	1	0	0	1	2	0	0	5	0	16	0	1	0	0	14	86	141	99	2	2	0	379	204	125	135	13	3	0	0	109	383	41	51	16	0	0	0	3	0	283	79	31
2007	4	0	2	3	2	0	0	5	0	0	0	4	7	1	0	1	0	1	0	0	0	7	63	61	8	0	1	0	137	77	6	19	0	0	0	0	44	35	7	16	2	0	1	0	0	1	48	7	4
2007	5	0	0	0	0	0	0	0	0	0	0	0	0	0	0	1	0	0	0	0	0	0	45	42	9	0	0	1	14	76	14	10	1	0	0	0	6	16	4	5	0	0	0	0	2	0	28	14	2
2007	6	0	0	0	1	0	0	0	0	0	0	0	0	0	0	0	0	0	0	0	0	0	7	7	1	1	0	0	7	49	2	2	1	0	0	0	3	8	0	2	0	0	0	0	0	0	5	0	0
2007	7	0	0	0	0	0	0	0	0	0	0	0	0	1	0	0	0	0	0	0	0	0	0	0	0	0	0	0	0	0	0	0	0	0	0	0	0	0	0	0	0	0	0	0	0	0	0	0	0
2007	8	0	0	0	1	0	0	0	0	0	0	0	0	0	0	0	0	0	0	0	0	0	0	0	0	0	0	0	0	0	0	0	0	0	0	0	0	0	0	0	0	0	0	0	0	0	1	0	0
2007	9	0	5	2	1	1	1	0	0	0	0	0	0	1	0	0	0	0	0	0	0	0	0	0	0	0	0	1	0	0	0	0	0	0	0	0	0	0	0	1	1	0	0	0	1	0	0	0	0
2007	10	0	1	1	0	0	0	1	0	0	0	0	0	1	0	0	0	0	0	0	0	0	2	0	0	0	0	0	0	0	0	0	0	0	0	3	0	0	0	0	0	0	0	0	1	0	1	0	0
2007	11	0	1	0	0	0	0	0	0	0	0	0	0	1	0	0	0	0	0	0	0	0	0	0	0	0	1	0	0	0	0	0	0	0	0	0	0	0	0	0	0	0	0	0	0	0	4	4	1
2007	12	0	0	0	0	0	0	0	0	0	0	0	0	0	0	0	0	0	0	0	0	0	1	0	0	0	0	0	2	0	0	1	1	1	0	0	0	6	1	0	1	0	0	0	0	0	1	0	1
2008	1	0	0	0	0	0	0	0	0	0	0	0	0	0	0	0	0	0	0	0	0	1	1	4	1	0	0	0	8	6	3	2	0	3	0	0	0	18	9	6	1	0	0	0	0	0	2	2	0
2008	2	0	0	0	0	0	0	0	0	0	0	0	0	0	0	0	0	0	0	0	0	0	6	2	0	0	0	2	6	16	1	1	5	2	0	0	0	6	0	2	3	0	0	0	2	0	5	8	0
2008	3	0	2	3	4	3	0	0	0	0	1	0	1	0	0	0	0	0	0	0	0	0	9	5	1	0	0	0	40	40	0	0	0	0	0	0	4	22	1	6	0	0	1	0	0	0	54	48	4
2008	4	0	0	3	8	0	0	0	0	0	0	2	0	0	3	0	0	0	0	0	0	3	70	103	4	0	0	0	85	98	22	30	1	1	0	1	22	63	19	92	4	0	0	0	0	1	78	48	27
2008	5	0	0	0	1	1	0	1	0	0	0	1	0	0	26	0	15	0	0	0	0	0	12	6	0	0	0	0	10	76	0	2	0	0	0	1	4	2	0	5	0	0	0	0	1	0	13	1	1
2008	6	1	0	0	0	0	1	0	0	0	0	0	0	0	0	0	1	4	0	0	0	0	1	4	0	0	0	0	0	6	0	0	0	0	0	0	0	0	0	1	0	0	0	0	0	0	0	0	0
2008	7	0	0	0	1	0	0	0	0	0	0	0	0	0	0	0	0	0	0	0	0	0	0	0	0	0	0	0	0	0	0	0	0	0	0	0	0	0	0	2	0	0	0	0	0	0	0	0	0
2008	8	1	0	0	1	0	0	1	0	0	1	0	0	0	0	0	0	0	0	0	0	0	0	0	0	0	0	0	0	0	0	0	0	0	0	0	0	0	0	0	0	0	0	0	2	1	0	0	0
2008	9	0	0	0	1	0	0	0	1	0	0	0	0	1	0	1	0	0	0	0	0	0	0	0	0	0	0	0	0	0	0	0	0	0	0	1	0	0	0	0	0	0	0	0	1	0	0	0	0
2008	10	0	0	1	0	1	1	0	0	0	0	0	1	0	0	0	0	0	1	0	0	0	0	0	1	0	0	0	0	0	0	0	0	0	0	1	0	0	0	0	0	0	0	0	0	0	0	1	0
2008	11	0	0	0	0	0	0	0	0	0	0	0	0	0	0	0	0	0	1	1	0	0	0	0	0	0	0	0	2	0	1	1	0	0	0	0	0	0	2	0	0	0	0	0	0	0	2	1	0
2008	12	0	0	0	0	0	0	0	0	0	0	0	0	0	0	0	0	3	3	6	0	0	0	2	4	1	1	0	0	4	0	0	3	2	0	0	0	3	0	4	5	1	0	0	0	0	5	2	0
2009	1	0	0	0	1	0	0	0	0	0	0	0	0	0	0	0	2	1	9	5	0	0	4	3	3	5	3	0	4	7	6	4	4	2	0	0	2	11	2	2	6	0	0	0	0	0	10	1	0
2009	2	1	0	0	0	0	0	0	0	0	0	0	0	0	8	0	32	7	13	8	0	1	21	65	79	15	4	0	102	135	72	82	23	8	1	1	5	217	19	83	29	5	11	6	0	0	245	153	103
2009	3	0	0	0	0	0	0	0	0	0	0	0	0	0	71	0	69	1	1	0	0	2	39	39	8	7	1	0	135	98	23	31	4	3	0	0	24	162	9	44	15	1	0	0	0	0	192	56	21
2009	4	0	0	0	6	0	0	0	0	0	0	0	0	0	15	0	11	2	1	0	0	0	41	52	1	2	1	0	26	65	22	12	2	0	0	0	7	32	4	12	2	0	0	0	0	0	14	5	1
2009	5	0	0	0	0	1	0	1	0	0	0	0	0	0	0	0	0	2	0	0	0	0	25	20	5	6	2	0	13	72	37	27	3	1	0	0	2	27	8	7	0	0	0	0	0	0	10	7	0
2009	6	0	0	0	0	0	0	0	0	0	0	0	0	0	0	0	3	0	0	0	0	0	0	0	0	0	0	0	0	2	0	0	0	0	0	0	0	0	1	0	0	0	0	0	0	0	0	0	0
2009	7	0	0	0	0	0	0	0	0	0	0	0	0	0	0	0	0	0	0	0	0	0	0	0	0	0	0	0	0	0	0	0	0	0	0	0	0	0	0	0	0	0	0	0	0	0	0	0	0
2009	8	0	0	0	0	0	0	0	0	0	0	0	0	0	0	0	0	0	0	0	0	0	0	0	0	0	0	0	0	0	0	0	0	0	0	0	0	0	0	0	0	0	0	0	0	0	0	0	0
2009	9	0	0	0	0	0	1	0	1	0	0	0	0	0	0	0	0	0	0	0	0	0	0	0	0	0	0	0	0	0	0	0	0	0	0	0	0	0	0	0	1	0	0	0	0	0	0	0	0
2009	10	0	0	0	0	0	0	0	0	0	0	0	0	0	0	0	0	0	0	0	0	0	0	0	1	0	0	0	0	1	0	5	0	0	0	0	0	4	0	6	0	0	0	0	1	0	1	8	1
2009	11	0	0	0	0	0	0	0	0	0	0	0	0	0	0	0	0	0	1	1	0	0	0	3	0	1	0	0	5	4	1	1	0	0	0	0	1	16	1	0	1	0	0	0	0	0	16	12	2
2009	12	0	0	0	0	0	0	0	0	0	0	0	0	0	0	0	0	0	0	0	0	0	6	26	7	0	2	0	4	15	21	9	0	0	0	0	0	70	11	7	1	0	0	0	0	0	63	20	1
2010	1	0	0	0	0	0	0	0	0	0	0	0	0	0	16	0	8	4	8	15	0	0	35	132	37	0	2	0	20	42	119	38	7	1	0	0	0	97	29	122	13	0	0	0	1	0	102	80	23
2010	2	0	0	0	0	0	0	0	0	0	0	0	0	0	5	0	9	1	9	1	0	1	46	109	45	7	1	0	40	111	63	89	17	1	0	0	2	220	55	69	23	1	1	0	0	0	350	243	77
2010	3	0	0	0	0	0	0	0	0	0	0	0	0	0	13	0	17	2	3	2	3	1	50	106	7	1	0	0	53	83	68	30	0	3	0	0	6	188	17	34	6	0	1	0	0	0	205	81	23
2010	4	0	3	0	0	0	0	0	0	0	0	0	0	0	2	0	0	0	0	0	0	2	60	45	0	0	0	0	69	109	21	29	0	0	0	0	27	147	15	34	2	0	0	0	0	0	90	23	2
2010	5	0	0	0	0	1	0	0	0	0	0	0	1	0	4	0	15	6	0	0	0	0	14	12	0	0	0	0	18	145	10	40	0	0	0	0	2	33	25	21	0	0	0	0	0	0	20	15	0
2010	6	0	0	0	0	0	0	0	0	0	0	0	0	0	0	0	0	0	0	0	0	1	0	0	0	0	0	0	2	32	1	0	0	0	0	0	0	1	0	0	0	0	0	0	0	0	1	0	0
2010	7	0	0	0	0	0	0	0	0	0	0	0	0	0	0	0	0	0	0	0	0	0	0	0	0	0	0	0	0	0	0	0	0	0	0	0	0	0	0	0	0	0	0	0	0	0	0	0	0
2010	8	0	0	0	0	0	0	4	0	0	0	0	0	0	0	0	0	0	0	0	0	0	0	0	0	0	0	0	0	0	0	0	0	0	0	1	0	0	0	0	0	0	0	1	2	0	0	0	0
2010	9	0	0	0	0	0	1	0	0	0	0	0	0	0	0	0	0	0	0	0	0	0	0	0	0	0	0	0	0	0	0	0	0	0	0	0	0	0	0	2	0	0	0	0	1	0	1	2	0
2010	10	0	1	0	0	0	0	0	0	0	1	0	0	0	0	0	0	0	0	0	0	0	0	0	0	0	0	0	0	0	0	0	0	0	0	3	0	0	0	0	0	0	0	0	2	0	0	3	0
2010	11	0	0	0	0	0	0	0	0	0	0	0	0	0	0	0	0	0	0	0	0	0	1	0	0	0	0	0	0	1	0	0	0	0	0	0	0	1	0	0	0	0	0	0	2	0	2	0	0
2010	12	0	0	0	0	0	0	0	0	0	0	0	0	0	1	0	0	1	1	4	0	0	3	6	0	0	0	0	4	3	0	0	1	1	0	0	0	4	0	3	1	0	0	0	0	0	2	3	0
2011	1	0	0	0	0	0	0	0	0	0	0	0	0	0	0	0	0	0	0	3	0	0	10	5	3	0	0	0	15	3	6	7	0	0	0	0	0	2	3	3	0	0	0	2	2	0	0	0	0
2011	2	0	0	0	0	0	0	0	0	0	0	0	0	0	7	0	30	2	0	6	1	4	40	11	0	1	1	0	67	82	19	13	9	2	0	0	0	74	0	14	10	1	1	0	0	0	33	26	24
2011	3	0	0	0	0	0	0	0	0	0	0	0	0	0	15	0	22	0	0	1	0	7	47	20	2	0	0	0	46	56	9	14	2	1	1	0	1	9	7	5	0	0	6	1	2	0	6	2	1
2011	4	0	0	0	2	0	0	0	0	0	0	0	0	0	0	0	0	0	0	0	0	5	36	25	0	0	0	0	42	67	15	17	0	0	0	0	13	15	10	16	2	0	0	0	0	0	8	4	1
2011	5	0	0	0	0	0	0	0	0	0	0	0	0	0	0	0	0	0	0	0	0	1	9	8	0	0	0	0	12	63	2	0	1	0	0	0	0	5	0	0	0	0	0	0	0	0	1	0	0
2011	6	0	0	0	0	0	0	0	0	0	0	0	0	0	0	0	0	0	0	0	0	0	0	0	0	0	0	0	0	4	1	0	0	0	0	0	0	3	0	0	0	0	0	1	0	0	0	2	0
2011	7	0	0	0	0	0	0	0	0	0	0	0	0	0	0	0	0	0	0	0	0	0	0	0	0	0	0	0	0	0	0	0	0	0	0	0	0	0	0	0	0	0	0	0	0	0	0	0	0
2011	8	0	0	0	0	0	0	1	0	0	0	0	0	0	0	0	0	0	1	0	0	0	0	0	0	0	0	0	0	0	0	0	0	0	0	0	0	0	3	1	0	0	0	0	0	0	2	4	2
2011	9	0	0	0	0	0	0	0	0	0	0	0	0	0	0	0	0	0	0	0	0	0	0	0	0	0	0	0	0	0	0	0	0	0	0	0	0	0	0	0	0	0	0	0	0	0	1	1	3
2011	10	0	0	0	0	0	0	0	0	0	0	0	0	0	0	0	0	0	0	0	0	0	0	0	0	0	0	0	0	0	0	0	0	0	0	0	0	0	1	0	0	0	0	0	0	0	0	0	0
2011	11	0	0	0	0	0	0	0	0	0	0	0	0	0	0	0	0	0	4	2	0	0	0	0	0	0	0	0	0	0	0	0	2	0	0	0	0	2	3	1	0	0	0	0	0	0	3	2	0
2011	12	0	0	0	0	0	0	0	0	0	0	0	0	0	0	0	0	0	1	4	1	0	1	1	1	4	0	0	0	3	5	2	10	0	0	0	0	5	8	3	2	0	0	0	0	0	3	1	0
2012	1	0	0	0	0	0	0	0	0	0	0	0	0	0	0	0	0	0	0	2	0	0	6	13	0	3	0	0	11	23	18	8	5	2	0	0	1	50	4	15	1	0	0	0	0	0	31	7	0
2012	2	0	0	0	0	0	0	0	0	0	0	0	0	0	0	0	0	0	1	2	0	0	14	38	6	6	1	0	46	102	37	25	17	2	0	0	6	87	19	27	11	1	0	0	0	0	73	13	4
2012	3	0	0	0	0	0	0	0	0	1	0	0	0	0	5	0	9	0	0	1	0	3	24	23	2	10	5	0	50	97	10	17	6	1	0	0	3	58	13	16	16	0	0	0	0	0	61	58	10
2012	4	0	0	0	0	0	0	0	0	0	0	1	0	0	3	0	4	1	1	0	0	4	49	32	1	6	0	0	55	102	16	32	10	0	0	0	8	86	10	38	2	0	0	0	0	0	68	32	9
2012	5	0	0	0	0	0	0	0	0	0	0	0	0	0	3	0	4	0	0	2	0	4	51	25	2	7	0	0	24	109	23	43	1	0	0	0	0	28	12	50	0	0	0	0	0	0	17	5	0
2012	6	0	0	0	0	0	0	0	0	0	0	0	0	0	0	0	0	0	0	0	0	0	1	2	0	0	0	0	1	16	0	0	0	0	0	0	0	1	1	1	0	0	0	0	0	0	0	0	0
2012	7	0	0	0	0	0	0	0	0	0	0	0	0	0	0	0	0	0	0	0	0	0	0	0	0	0	0	0	0	0	0	0	0	0	0	0	0	0	0	0	0	0	0	0	0	0	0	0	0
2012	8	0	0	0	0	0	0	0	0	0	0	0	0	0	0	0	0	0	0	0	0	0	0	0	0	0	0	0	0	0	0	0	0	0	0	0	0	0	0	0	0	0	0	0	0	0	0	0	0
2012	9	0	0	0	0	0	0	0	0	0	0	0	0	0	0	0	0	0	0	0	0	0	0	0	0	0	0	0	0	0	0	0	0	0	0	0	0	0	0	0	0	0	0	0	0	0	0	0	0
2012	10	0	0	0	0	0	0	0	0	0	0	0	0	0	0	0	0	0	0	0	0	0	0	0	0	0	0	0	0	0	0	0	0	0	0	0	0	0	0	2	0	0	0	0	0	0	2	5	0
2012	11	0	0	0	0	0	0	0	0	0	0	0	0	0	0	0	0	0	1	1	0	0	0	0	0	1	0	0	0	0	0	1	2	0	0	0	0	0	0	6	0	0	0	0	0	0	1	2	0
2012	12	0	0	0	0	0	0	0	0	0	0	0	0	0	7	0	2	0	2	4	0	0	0	19	3	2	1	0	1	8	5	2	3	0	0	0	0	5	2	7	0	0	0	0	0	0	2	7	1
2013	1	0	0	0	0	0	0	0	0	0	0	0	0	0	3	0	5	3	4	8	0	0	5	34	26	3	1	0	2	17	58	23	4	1	0	0	0	39	7	40	12	1	0	0	0	0	5	9	1
2013	2	2	0	0	0	0	0	0	0	0	0	0	0	0	5	0	17	0	1	1	0	0	13	33	18	8	3	0	15	63	26	56	23	6	0	0	2	44	14	48	28	2	2	0	0	0	50	69	31
2013	3	3	0	0	0	0	0	1	0	0	0	0	0	0	0	0	3	1	1	2	0	0	13	56	34	0	3	0	30	62	22	41	3	6	2	0	1	96	15	31	12	0	1	0	1	0	45	20	9
2013	4	0	0	2	13	6	0	2	2	0	0	1	0	0	2	0	2	0	0	0	0	0	31	20	1	0	0	0	22	66	25	23	0	0	0	0	3	56	7	26	0	0	0	2	0	0	32	14	5
2013	5	0	0	0	0	0	0	0	0	0	0	0	0	0	1	0	1	1	0	0	0	0	4	6	0	0	0	0	9	35	1	1	0	0	0	0	0	2	0	1	0	0	0	0	0	0	1	3	0
2013	6	0	0	0	0	0	0	0	0	0	0	0	0	0	0	0	0	0	0	0	0	0	0	0	2	0	0	0	3	24	1	0	0	0	0	0	0	3	0	0	0	0	0	0	0	0	0	1	0
2013	7	0	0	0	0	0	0	0	0	0	0	0	0	0	0	0	0	0	0	0	0	0	0	0	0	0	0	0	0	0	0	0	0	0	0	0	0	0	0	0	0	0	0	0	1	0	0	0	0
2013	8	0	0	0	0	0	0	1	0	0	0	0	0	0	0	0	0	0	0	0	0	0	0	0	0	0	0	0	0	0	0	0	0	0	0	0	0	0	0	2	0	0	0	0	0	0	0	0	0
2013	9	0	0	0	0	0	0	0	0	0	0	0	0	0	0	0	0	0	0	0	0	0	0	0	0	0	0	0	0	0	0	0	0	0	0	0	0	1	0	0	0	0	0	0	0	0	0	0	0
2013	10	0	0	0	0	0	0	0	0	0	0	0	0	0	0	0	0	0	0	0	0	0	0	0	0	0	0	0	0	0	0	0	0	0	0	0	0	0	0	0	0	0	0	0	0	0	0	0	0
2013	11	0	0	0	0	0	0	0	0	0	0	0	0	0	0	0	0	0	0	1	0	0	0	0	0	0	0	0	1	1	0	0	0	0	0	0	0	2	0	1	0	0	0	0	0	0	2	3	2
2013	12	0	0	0	0	0	0	0	0	0	0	0	0	0	0	0	0	0	0	0	0	0	0	1	1	0	0	0	0	3	1	1	4	0	0	0	0	0	0	1	0	0	0	0	0	0	1	0	1
2014	1	0	0	0	0	0	0	0	0	0	0	0	0	0	0	0	0	0	1	4	0	0	3	14	4	0	0	0	4	20	15	20	3	0	0	0	0	14	12	46	3	0	1	2	0	0	54	33	27
2014	2	0	0	0	0	0	0	0	0	3	0	0	0	0	4	0	0	1	0	0	0	0	1	7	3	2	0	0	3	21	18	24	5	1	0	0	0	31	19	18	4	1	0	0	0	0	118	65	12
2014	3	0	0	0	0	0	0	0	0	0	0	0	0	0	0	0	3	0	2	0	0	0	16	14	2	0	1	0	27	40	15	37	1	0	0	0	2	63	18	50	6	0	0	0	0	0	113	27	2
2014	4	0	0	0	0	0	0	0	0	0	0	0	0	0	2	0	2	0	0	0	0	0	35	63	6	2	0	0	27	66	28	99	6	0	0	0	2	57	34	101	5	0	0	0	0	0	22	8	2
2014	5	0	0	0	0	0	0	0	0	0	0	0	0	0	0	0	0	0	0	0	0	0	4	10	1	1	0	0	10	59	21	34	3	0	0	0	1	21	5	30	0	0	0	0	0	0	8	0	0
2014	6	0	0	0	0	0	0	0	0	0	0	0	0	0	0	0	0	0	0	0	0	0	0	6	1	0	0	0	1	6	0	3	1	0	0	0	0	0	0	3	0	0	0	0	0	0	0	0	0
2014	7	0	0	0	0	0	0	0	0	0	0	1	0	0	0	0	0	0	0	0	0	0	0	0	0	0	0	0	0	0	0	0	0	0	0	0	0	0	0	0	0	0	0	0	0	0	0	0	0
2014	8	0	0	0	0	0	0	0	0	0	0	0	0	0	0	0	0	0	0	0	0	0	0	0	0	0	0	0	0	0	0	0	0	0	0	0	0	0	0	0	0	0	0	0	0	0	0	0	0
2014	9	0	0	0	0	0	0	0	0	3	0	0	0	0	0	0	0	0	0	0	0	0	0	0	0	0	0	0	0	0	0	0	0	0	0	0	0	0	0	0	0	0	0	0	0	0	0	0	0
2014	10	0	0	0	0	0	0	0	0	0	0	0	0	0	0	0	0	0	0	0	0	0	0	0	0	0	0	0	0	0	0	0	0	0	0	0	0	0	0	0	0	0	0	0	1	0	1	1	0
2014	11	0	0	0	0	0	0	0	0	0	0	0	0	0	0	0	0	0	0	0	0	0	0	0	0	0	0	0	0	0	0	0	0	0	0	0	0	0	0	0	0	0	0	0	0	0	0	0	0
2014	12	0	0	0	0	0	0	0	0	0	0	0	0	0	0	0	0	0	1	0	0	0	0	1	1	0	1	0	1	6	4	1	1	2	0	0	0	1	0	1	1	0	1	0	0	0	3	2	0
2015	1	0	0	0	0	0	0	0	0	0	0	0	0	0	0	0	0	0	3	3	0	0	0	4	0	0	1	0	1	3	3	4	2	0	0	0	0	23	2	18	0	0	0	0	0	0	8	7	2
2015	2	0	0	0	0	0	0	0	0	0	0	0	0	0	0	0	0	0	3	0	0	0	2	1	2	0	0	0	3	16	9	8	3	0	0	0	0	20	1	4	0	2	1	0	0	0	26	16	3
2015	3	0	0	0	0	0	0	0	0	0	0	0	0	0	25	0	37	1	2	0	0	3	16	51	6	4	4	0	34	42	24	47	3	6	1	0	1	66	15	27	11	0	0	0	0	0	94	27	6
2015	4	0	0	0	0	0	0	0	0	0	0	0	0	0	0	0	0	0	0	0	0	0	10	4	0	0	0	0	6	12	6	4	2	0	0	0	1	11	5	13	3	1	0	0	0	0	43	33	4
2015	5	0	0	0	0	0	0	0	0	0	0	0	0	0	0	0	0	0	0	0	0	0	2	2	0	2	0	0	6	24	5	8	0	0	0	0	2	7	2	3	0	0	0	0	0	0	2	1	0
2015	6	0	0	0	0	0	0	0	0	0	0	0	0	0	0	0	0	0	0	0	0	0	0	0	0	0	0	0	2	5	2	2	0	0	0	0	0	0	0	0	0	0	0	0	0	0	0	0	0
2015	7	0	0	0	0	0	0	0	0	0	0	0	0	0	0	0	0	0	0	0	0	0	0	0	0	0	0	0	0	0	0	0	0	0	0	0	0	0	0	0	0	1	0	0	0	0	0	0	0
2015	8	0	0	0	0	0	0	0	0	0	0	0	0	0	0	0	0	0	0	0	0	0	0	0	0	0	0	0	0	0	0	0	0	0	0	0	0	0	0	0	0	0	0	0	0	0	0	0	0
2015	9	0	0	0	0	0	0	0	0	0	0	0	0	0	0	0	0	0	0	0	0	0	0	0	0	0	0	0	0	0	0	0	0	0	0	0	0	0	0	0	0	0	0	0	0	0	0	0	0
2015	10	0	0	0	0	0	0	0	0	0	0	0	0	0	0	0	0	0	0	0	0	0	0	0	0	0	0	0	0	0	0	0	0	0	0	0	0	0	0	0	0	0	0	0	0	0	1	0	0
2015	11	0	0	0	0	0	0	0	0	0	0	0	0	0	0	0	0	0	0	0	0	0	0	0	2	0	0	0	1	0	0	0	1	0	0	0	0	0	0	0	0	0	0	0	0	0	1	1	0
2015	12	0	0	0	0	0	0	0	0	0	0	0	0	0	0	0	0	0	0	0	0	0	0	0	1	0	0	0	0	0	0	1	1	0	0	0	0	0	0	2	0	0	0	0	0	0	1	2	0
2016	1	0	0	0	0	0	0	0	0	0	0	0	0	0	0	0	0	0	0	1	0	0	1	0	0	0	0	0	0	2	0	1	1	0	0	0	0	4	3	6	0	0	0	0	0	0	1	2	0
2016	2	0	0	0	0	0	0	0	0	0	0	0	0	0	0	0	0	0	0	2	0	2	7	9	0	2	0	0	20	19	20	6	6	0	0	0	0	55	4	8	0	1	0	0	0	0	41	8	0
2016	3	0	0	0	0	0	0	0	0	0	0	0	0	0	0	0	0	0	0	1	1	0	0	0	0	0	0	0	9	4	2	2	0	0	0	0	0	27	4	7	1	0	5	0	1	0	65	8	0
2016	4	0	0	0	0	0	0	0	0	0	0	0	0	0	0	0	0	0	0	0	0	0	2	2	0	0	0	0	4	3	1	1	0	0	0	0	2	7	1	2	2	0	0	0	0	0	21	0	0
2016	5	0	0	0	0	0	0	0	0	0	0	0	0	0	0	0	3	0	0	0	0	0	2	2	0	0	0	0	2	8	1	0	0	0	0	0	0	3	0	0	0	0	0	0	0	0	0	0	0
2016	6	0	0	0	0	0	0	0	0	0	0	0	0	0	0	0	0	0	0	0	0	0	0	0	0	0	0	0	0	0	0	0	1	1	0	0	0	0	0	0	0	0	0	0	0	0	0	0	0
2016	7	0	0	0	0	0	0	0	0	0	0	0	0	0	0	0	0	0	0	0	0	0	0	0	0	0	0	0	0	0	1	0	0	0	0	0	0	0	0	0	0	0	0	0	0	0	0	0	0
2016	8	0	0	0	0	0	0	0	0	0	0	0	0	0	0	0	0	0	0	0	0	0	0	0	0	0	0	0	0	0	0	0	0	0	0	0	0	0	0	0	0	0	0	0	0	0	0	0	0
2016	9	0	0	0	0	0	0	0	0	0	0	0	0	0	0	0	0	0	0	0	0	0	0	0	0	0	0	0	0	0	0	0	0	0	0	0	0	0	0	0	0	0	0	0	0	0	0	0	0
2016	10	0	0	0	0	0	0	0	0	0	0	0	0	0	0	0	0	0	0	0	0	0	0	0	0	0	0	0	0	0	0	0	0	0	0	0	0	0	0	0	0	0	0	0	0	0	0	0	0
2016	11	0	0	0	0	0	0	0	0	0	0	0	0	0	0	0	0	0	0	0	0	0	0	0	0	0	0	0	0	0	0	0	0	0	0	0	0	0	0	0	0	0	0	0	0	0	2	0	0
2016	12	0	0	0	0	0	0	0	0	0	0	0	0	0	0	0	0	0	0	1	0	0	0	0	2	0	0	0	0	1	0	0	1	0	0	0	0	0	0	0	0	0	0	0	0	0	8	0	0
2017	1	0	0	0	0	0	0	0	0	0	0	0	0	0	2	0	1	0	0	7	0	0	3	3	2	1	0	0	0	0	9	7	5	3	0	0	0	2	5	22	1	0	0	0	0	0	4	2	1
2017	2	0	0	0	0	0	0	0	0	0	0	0	0	0	0	0	2	1	1	1	0	1	0	9	5	0	0	0	0	10	21	8	2	3	4	0	0	24	5	5	5	0	4	0	0	0	14	9	2
2017	3	0	0	1	0	0	0	0	0	0	0	0	0	0	0	0	0	0	0	1	0	0	2	0	0	1	0	0	10	11	2	4	4	0	0	0	0	24	3	14	2	0	0	0	0	0	52	14	6
2017	4	0	0	0	0	0	0	0	0	0	0	0	0	0	0	0	0	0	0	0	0	0	2	0	0	0	0	0	1	3	3	1	0	2	0	0	2	16	5	3	4	0	0	0	0	0	66	30	5
2017	5	0	0	0	0	0	0	0	0	0	0	0	0	0	0	0	0	1	0	1	0	0	1	0	0	0	0	0	12	12	0	0	2	0	0	0	3	3	1	2	0	0	0	0	0	0	2	1	0
2017	6	0	0	0	0	0	0	0	0	0	0	0	0	0	0	0	0	0	0	0	0	0	0	0	0	0	0	0	0	1	0	0	0	0	0	0	0	1	0	0	0	0	0	0	0	0	0	0	0
2017	7	0	0	0	0	0	0	0	0	0	0	0	0	0	0	0	0	0	0	0	0	0	0	0	0	0	0	0	0	0	0	0	0	0	0	0	0	0	0	0	0	0	0	0	0	0	0	0	0
2017	8	0	0	0	0	0	0	0	0	0	0	0	0	0	0	0	0	0	0	0	0	0	0	0	0	0	0	0	0	0	0	0	0	0	0	0	0	0	0	0	0	0	0	0	0	0	0	0	0
2017	9	0	0	0	0	0	0	0	0	0	0	0	0	0	0	0	0	0	0	0	0	0	0	0	0	0	0	0	0	0	0	0	0	0	0	0	0	0	0	0	0	0	0	0	0	0	0	0	0
2017	10	0	0	0	0	0	0	0	0	0	0	0	0	0	0	0	0	0	0	0	0	0	0	0	0	0	0	0	0	0	0	0	0	0	0	0	0	0	0	0	0	0	0	0	0	0	0	0	0
2017	11	0	0	0	0	0	0	0	0	0	0	0	0	0	0	0	0	0	0	0	0	0	0	0	0	0	0	0	0	0	0	1	0	0	0	0	0	0	0	1	0	0	0	0	0	0	2	2	0
2017	12	0	0	0	0	0	0	0	0	0	0	0	0	0	0	0	0	0	0	1	0	0	1	0	1	1	0	0	0	3	1	1	0	2	0	0	0	0	0	1	1	0	0	0	0	0	1	2	2
2018	1	0	0	0	0	0	0	0	0	0	0	0	0	0	1	0	0	0	0	0	0	0	0	1	1	0	0	0	2	31	16	8	2	2	0	0	1	52	10	25	4	1	0	0	0	0	19	7	2
2018	2	0	0	0	0	0	0	0	0	0	0	0	0	0	0	0	0	0	0	0	0	0	11	6	0	0	0	0	6	21	14	8	2	0	0	0	1	33	10	33	2	0	0	0	0	0	85	42	21
2018	3	0	0	0	0	0	0	0	0	0	0	0	0	0	0	0	1	1	0	1	0	0	8	1	0	0	0	0	6	6	5	1	1	0	0	0	1	15	1	3	0	0	0	0	0	0	35	25	5
2018	4	0	1	0	0	0	0	0	0	0	0	0	0	0	0	0	0	0	0	0	0	0	1	2	0	0	0	0	1	5	8	2	3	0	0	0	0	14	4	3	0	0	0	0	0	0	7	7	0
2018	5	0	0	0	0	0	0	0	0	0	0	0	0	0	0	0	0	0	0	0	0	0	1	0	0	0	0	0	4	11	5	3	0	0	0	0	0	4	0	1	0	0	0	0	0	0	2	1	0
2018	6	0	0	0	0	0	0	0	0	0	0	0	0	0	0	0	0	0	0	0	0	0	0	0	0	0	0	0	0	0	0	0	0	0	0	0	0	0	0	0	0	0	0	0	0	0	0	0	0
2018	7	0	0	0	2	0	0	0	0	0	0	0	0	0	0	0	0	0	0	0	0	0	0	0	0	0	0	0	0	0	0	0	0	0	0	0	0	0	0	0	0	0	0	0	0	0	0	0	0
2018	8	0	0	0	0	0	0	0	0	0	0	0	0	0	0	0	0	0	0	0	0	0	0	0	0	0	0	0	0	0	0	0	0	0	0	0	0	0	0	0	0	0	0	0	0	0	0	0	1
2018	9	0	0	0	0	0	0	0	0	0	0	0	0	0	0	0	0	0	0	0	0	0	0	0	0	0	0	0	0	0	0	0	0	0	0	0	0	0	0	0	0	0	0	0	0	0	0	0	0
2018	10	0	0	0	0	0	0	0	0	0	0	0	0	0	0	0	0	0	0	0	0	0	0	0	0	0	0	0	0	0	0	0	0	0	0	0	0	0	0	0	0	0	0	0	0	0	0	0	0
2018	11	0	0	0	0	0	0	0	0	0	0	0	0	0	0	0	0	0	0	0	0	0	0	0	0	0	0	0	0	0	0	0	0	0	0	0	0	3	1	2	0	0	0	0	0	0	2	0	2
2018	12	0	0	0	0	0	0	0	0	0	0	0	0	0	0	0	0	0	0	0	0	0	0	1	0	0	0	0	0	3	0	2	0	0	0	0	0	4	0	3	0	0	0	0	0	0	13	4	0
[truncated: 135 more columns]
